# Supplementary material for: Incidence of Traumatic Brain Injury in a Longitudinal Cohort of Older Adults
Source: JAMA Netw Open. 2024 May 31;7(5):e2414223. doi: 10.1001/jamanetworkopen.2024.14223 (PMC11143459; doi:10.1001/jamanetworkopen.2024.14223)
Supplement: Supplement 1. — eTable 1. Baseline characteristics of HRS enrollees with and without TBI (diagnosis code only) during study follow-up eTable 2. Multivariate models showing time to incident TBI (diagnosis code only) eTable 3. Multivariate models showing time to incident TBI (diagnosis code only), stratified by hospital admission (inpatient vs outpatient) eTable 4. Multivariate models showing time to incident TBI (diagnosis code only), stratified by hospital cluster: private vs public or other [file jamanetwopen-e2414223-s001.xlsx]

## Sheet: eTable 1
Kornblith E, Diaz-Ramirez LG, Yaffe K, Boscardin WJ, Gardner RC
Incidence of traumatic brain injury in a longitudinal cohort of older adults
JAMA Netw Open. 2024;7(5):e2414223
doi:10.1001/jamanetworkopen.2024.14223
eTable 1. Baseline characteristics of HRS enrollees with and without TBI (diagnosis code only) during study follow-up
	R had TBI. 0.no, 1.yes	R had TBI (tbi_group=2-6). 0.no, 1.yes	R had TBI (tbi_group=2-6). 0.no, 1.yes
	0.no (N=8091)	1.yes (N=1148)	Total	p-value
Sex
0.female (N=5258)	56.6902	64.9628	57.7486	1.05291e-06
1.male (N=3981)	43.3098	35.0372	42.2514	1.05291e-06
Race or Ethnicity
1.Black (N=1210)	9.60715	5.64285	9.09975	0
2.Hispanic (N=574)	4.90435	3.62989	4.74123
0.White (N=7297)	83.7384	88.8008	84.3863
3.other* (N=152)	1.75013	1.92641	1.77269
High Blood Pressure
0 (N=4376)	47.8285	49.1446	47.9968	0.344507
1 (N=4863)	52.1715	50.8554	52.0032	0.344507
Stroke
0 (N=8263)	89.5805	90.2714	89.6689	0.522469
1 (N=976)	10.4195	9.72858	10.3311	0.522469
Diabetes
0 (N=7693)	83.7301	84.7373	83.8589	0.414378
1 (N=1546)	16.2699	15.2627	16.1411	0.414378
Lung Disease
0 (N=8382)	90.052	95.002	90.6853	2.51881e-05
1 (N=857)	9.948	4.99797	9.31473	2.51881e-05
Heart Disease
0 (N=6533)	70.5456	72.648	70.8146	0.135771
1 (N=2706)	29.4544	27.352	29.1854	0.135771
ADL Difficulty
0 (N=7384)	80.1217	82.5596	80.434	0.0630114
1 (N=1839)	19.8783	17.4404	19.566	0.0630114
BMI
0.<18.5 (N=247)	2.79529	1.87147	2.67727	0.194341
1.18.5-<25 (N=3448)	38.3269	39.1841	38.4364	0.194341
2.25-<30 (N=3600)	39.6215	38.0965	39.4267	0.194341
3.30+ (N=1828)	19.2563	20.8479	19.4596	0.194341
Depression
0.no depressed (N=6230)	75.4287	76.6068	75.584	0.392028
1.depressed (N=2046)	24.5713	23.3932	24.416	0.392028
Alcohol Use
0 (N=5475)	58.3662	55.4197	57.9892	0.0634985
1 (N=3762)	41.6338	44.5803	42.0108	0.0634985
Cognition
1.normal (N=6197)	67.3893	74.9657	68.3586	1.10296e-06
2.CIND (N=2105)	22.8148	18.5316	22.2668	1.10296e-06
3.dementia (N=937)	9.79591	6.50265	9.3746	1.10296e-06
Education
0.<HS/GED (N=3357)	35.597	26.7939	34.4707	1.7888e-08
1.HS (N=2880)	31.6811	34.3836	32.0268	1.7888e-08
2.some coll (N=1576)	17.1943	18.6308	17.3781	1.7888e-08
3.colleg+ (N=1425)	15.5277	20.1917	16.1244	1.7888e-08
Marital Status
0.sep/div/wid/nmar (N=3702)	43.0368	41.3871	42.8261	0.380854
1.marr/partnrd (N=5530)	56.9632	58.6129	57.1739	0.380854
Working
0 (N=7663)	83.0168	82.7162	82.9783	0.830142
1 (N=1552)	16.9832	17.2838	17.0217	0.830142
Total Wealth
0.>154,969 (N=4455)	49.3355	55.3564	50.1058	0.0021131
1.<=154,969 (N=4784)	50.6645	44.6436	49.8942	0.0021131
Total Wealth
1.<=46879 (N=2443)	25.3553	22.4951	24.9894	0.00167099
2.>46879-154969 (N=2341)	25.3092	22.1485	24.9049	0.00167099
3.>154969-387837 (N=2230)	25.0711	25.2982	25.1001	0.00167099
4.>387837 (N=2225)	24.2644	30.0582	25.0056	0.00167099
Region of Residence
1.northeast (N=1517)	18.0241	19.1733	18.1711	0.773181
2.midwest (N=2573)	29.2468	29.8271	29.3211	0.773181
3.south (N=3925)	38.1072	36.0744	37.8471	0.773181
4.west (N=1215)	14.5885	14.9252	14.6316	0.773181
5.other (N=5)	0.0334026		0.0291281	0.773181
Rurality
0.urban (N=6296)	66.1489	67.3353	66.3008	0.548645
1.rural (N=2927)	33.8511	32.6647	33.6992	0.548645
Veteran Status
0.no (N=6590)	70.9307	75.0647	71.46	0.00441086
1.yes (N=2641)	29.0693	24.9353	28.54	0.00441086
Proxy Interview
0 (N=8280)	89.8671	93.0586	90.2754	0.00162143
1 (N=959)	10.1329	6.94136	9.72457	0.00162143
Physical Activity
0.no (N=5780)	62.8067	57.0962	62.076	0.00114853
1.yes, >1/week (N=3458)	37.1933	42.9038	37.924	0.00114853
Died During Follow-Up
0 (N=2206)	23.8682	23.5688	23.8299	0.842717
1 (N=7033)	76.1318	76.4312	76.1701	0.842717
Age	75.258	75.0073	75.2259	0.263648
	8.15233	7.18881	(8.0)	0.263648
BMI	26.3046	26.4262	26.3202	0.479208
	5.63512	5.62951	(5.6)	0.479208
Imputed memory score at baseline (N=9228)	0.698074	0.811834	0.712634	5.57859e-08
	0.745064	0.652457	(0.7)	5.57859e-08
Imputed demntia probability at baseline (N=9224)	0.104466	0.0748223	0.10067	7.85177e-06
	0.268131	0.225051	(0.3)	7.85177e-06
Total cognition summary score at baseline,range 0-35 (N=8267)	21.5213	22.1952	21.6103	0.000273211
	6.02433	5.51744	(6.0)	0.000273211
Total Wealth (incl. Secondary Residence) at baseline (N=9239)	364396	452018	375606	0.00725782
	916979	1.05047e+06	(936308.4)	0.00725782
National percentile of block group ADI score (N=8991)	58.0425	54.4041	57.5724	0.00234693
	31.8034	30.6709	(31.7)	0.00234693
Abbreviations: HR = hazard ration; CI = confidence interval; LL = lower limit; TBI = traumatic brain injury; UL = upper limit; BMI = body mass index; HS = high school; GED = general education diploma; CIND = cognitive impairment no dementia
*Category includes respondents who identified their race as American Indian, Alaskan Native, Asian, Native Hawaiian, Pacific Islander, or Other

## Sheet: eTable 2
eTable 2. Multivariate models showing time to incident TBI (diagnosis code only)
	TBI broad definition, time outcome, N=8,991 (each imputed data)
Parameter	subHazardRatio	sHRLowerCL	sHRUpperCL	Probt
Sex	0.705	0.564	0.881	0.002
Race and Eithnicity
Race (Black)	0.647	0.512	0.817	0
Race (Hispanic)	0.826	0.611	1.117	0.216
Race (Other1)	1.06	0.681	1.652	0.796
High Blood Pressure	0.99	0.875	1.12	0.874
Stroke	1.116	0.882	1.412	0.361
Diabetes	1.035	0.873	1.229	0.691
Lung Disease	0.53	0.395	0.713	<.0001
Heart Disease	1.052	0.922	1.2	0.453
ADL Impairment	0.98	0.818	1.175	0.831
Depression	1.001	0.86	1.164	0.993
Alcohol Use	1.014	0.88	1.169	0.85
Cognitive Imoairment No Dementia	0.914	0.772	1.083	0.301
Dementia	0.805	0.627	1.032	0.087
Education
<HS/GED	0.683	0.563	0.829	0
HS	0.817	0.683	0.976	0.026
Some college	0.793	0.637	0.988	0.038
Unmarried	1.113	0.954	1.297	0.173
Not working	1.033	0.872	1.223	0.709
Total Assets
<=$46879	1.045	0.827	1.32	0.712
>$46879-$154969	0.884	0.753	1.038	0.132
>$154969-$387837	0.882	0.751	1.036	0.127
Rurality	1.035	0.891	1.201	0.655
Veteran Status	0.939	0.743	1.186	0.596
No Physical Activity	1.126	0.981	1.292	0.093
ADI National Rank Percentage	0.998	0.995	1	0.043
BMI Linear	0.979	0.933	1.027	0.387
BMI Spline 1	1.137	0.949	1.363	0.164
BMI Spline 2	0.66	0.36	1.211	0.18
Age Linear	1.115	1.048	1.188	0.001
Age Spline 1	0.682	0.492	0.946	0.022
Age Spline 2	1.971	0.977	3.977	0.058
Harrell's C-statistic	0.607
IAUC*	0.564
*Inverse probability of censoring weighting (IPCW): Uno H, Cai T, Tian L, We L J. Evaluating Prediction Rules for t-Year Survivors with Censored Regression Models. Journal of the American Statistical Association 2007;102:527–537.
Abbreviations: HR = hazard ration; CI = confidence interval; LL = lower limit; TBI = traumatic brain injury; UL = upper limit; BMI = body mass index; HS = high school; GED = general education diploma; CIND = cognitive impairment no dementia
*Models adjusted for demographics and medical and SDOH factors
**Splines of age were defined at Harrell default quantiles of age with 4 knots at 65.7, 70.9, 77.6, 88.5
***Splines of BMI were defined at Harrell default quantiles of BMI with 4 knots at 19.4, 24.3, 27.5, 35.3.
1Category includes respondents who identified their race as American Indian, Alaskan Native, Asian, Native Hawaiian, Pacific Islander, or Other

## Sheet: eTable 3
eTable 3. Multivariate models showing time to incident TBI (diagnosis code only), stratified by hospital admission (inpatient vs. outpatient)
	TBI broad definition, time outcome, N=7245, N of events=353 (TBI from Ip files only)							TBI broad definition, time outcome, N=7561, N of events=669 (TBI from Op files only)
Parameter	HazardRatio	HRLowerCL	HRUpperCL	ProbChiSq				HazardRatio	HRLowerCL	HRUpperCL	ProbChiSq
gender2 1.male	0.812	0.52	1.269	0.3613				0.625	0.477	0.82	0.0007
race4 1.black	0.535	0.333	0.858	0.0095				0.653	0.459	0.93	0.0182
race4 2.hispanic	1.013	0.614	1.67	0.9607				0.793	0.503	1.25	0.3184
race4 3.other1	0.517	0.184	1.453	0.2108				1.099	0.657	1.838	0.7197
hbp0	1.147	0.92	1.43	0.2228				0.938	0.812	1.084	0.3862
stroke0	1.063	0.718	1.574	0.7608				1.239	0.93	1.652	0.1437
diab0	1.285	0.942	1.754	0.1136				0.86	0.658	1.124	0.2709
lung0	0.511	0.311	0.842	0.0084				0.54	0.372	0.784	0.0012
heart0	1.004	0.802	1.256	0.974				1.162	0.964	1.401	0.1154
adl0	1.153	0.827	1.609	0.4014				1.041	0.835	1.298	0.7206
cesbin0 1.3+:depressed	1.035	0.756	1.418	0.8281				0.977	0.813	1.173	0.8002
drink0	0.984	0.754	1.284	0.9059				1.063	0.894	1.263	0.4912
cogfunction0 2.CIND	0.787	0.571	1.087	0.1463				0.982	0.79	1.222	0.8723
cogfunction0 3.demented	0.703	0.394	1.255	0.2336				1.008	0.701	1.449	0.9655
degree4 0.<HS/GED	0.626	0.427	0.917	0.0161				0.715	0.57	0.896	0.0036
degree4 1.HS	0.732	0.522	1.025	0.0693				0.881	0.722	1.075	0.2116
degree4 2.some college	0.72	0.503	1.032	0.0735				0.789	0.599	1.039	0.0919
mstat0 0.sep/div/wid/nmar	0.828	0.65	1.054	0.125				0.879	0.716	1.078	0.2158
work0	0.957	0.694	1.321	0.7909				1.055	0.854	1.303	0.6199
totass04g 1.<=46879	1.121	0.737	1.705	0.5924				0.984	0.717	1.349	0.918
totass04g 2.>46879-154969	0.858	0.65	1.132	0.2776				0.885	0.707	1.106	0.2828
totass04g 3.>154969-387837	0.766	0.548	1.07	0.1178				0.924	0.75	1.138	0.456
rural0 1.rural	1.005	0.755	1.337	0.9752				1.112	0.91	1.358	0.3
RAVETRN 1.Yes	0.992	0.639	1.538	0.9704				0.97	0.738	1.274	0.8241
phyactvigbin0 0.no	0.793	0.634	0.991	0.0413				0.915	0.76	1.101	0.347
ADI_NATRANK_num_avg	0.999	0.996	1.002	0.583				0.996	0.993	1	0.0456
bmi03_lin	0.963	0.86	1.079	0.5179				0.985	0.921	1.054	0.6564
bmi03_sp1	1.258	0.804	1.97	0.3156				1.076	0.836	1.384	0.5697
bmi03_sp2	0.455	0.103	2.014	0.2998				0.825	0.362	1.882	0.648
age3_lin	1.177	1.065	1.301	0.0014				1.099	1.02	1.185	0.013
age3_sp1	0.521	0.326	0.833	0.0065				0.743	0.505	1.092	0.1308
age3_sp2	3.452	1.275	9.345	0.0148				1.617	0.701	3.729	0.2599
Abbreviations: HR = hazard ration; CI = confidence interval; LL = lower limit; TBI = traumatic brain injury; UL = upper limit; BMI = body mass index; HS = high school; GED = general education diploma; CIND = cognitive impairment no dementia
*Models adjusted for demographics and medical and SDOH factors
**Splines of age were defined at Harrell default quantiles of age with 4 knots at 65.7, 70.9, 77.6, 88.5
***Splines of BMI were defined at Harrell default quantiles of BMI with 4 knots at 19.4, 24.3, 27.5, 35.3.
1Category includes respondents who identified their race as American Indian, Alaskan Native, Asian, Native Hawaiian, Pacific Islander, or Other

## Sheet: eTable 4
eTable 4. Multivariate models showing time to incident TBI (diagnosis code only), stratified by hospital cluster: private vs. public or other
	TBI broad definition, time outcome, N=8261, N of events=400 (TBI from Private provider only)						TBI broad definition, time outcome, N=8010, N of events=149 (TBI from Public+Other provider only)
Parameter	HazardRatio	HRLowerCL	HRUpperCL	ProbChiSq			HazardRatio	HRLowerCL	HRUpperCL	ProbChiSq
gender2 1.male	0.556	0.447	0.692	<.0001			0.822	0.546	1.235	0.345
race4 1.black	0.459	0.291	0.722	0.0008			0.668	0.327	1.365	0.2683
race4 2.hispanic	1.211	0.821	1.786	0.3344			0.577	0.175	1.898	0.3654
race4 3.other1	1.221	0.627	2.377	0.5567			1.263	0.404	3.949	0.6878
degree4 0.<HS/GED	0.609	0.428	0.866	0.0058			0.589	0.338	1.027	0.062
degree4 1.HS	0.98	0.729	1.316	0.8909			0.711	0.433	1.167	0.1779
degree4 2.some college	0.906	0.634	1.296	0.59			0.833	0.488	1.423	0.5043
ADI_NATRANK_num_avg	0.997	0.994	1.001	0.1969			0.997	0.989	1.005	0.42
age3_lin	1.104	0.999	1.22	0.0513			1.185	1.024	1.371	0.0231
age3_sp1	0.614	0.35	1.078	0.0897			0.489	0.249	0.96	0.0378
age3_sp2	2.053	0.572	7.371	0.2699			3.576	0.842	15.176	0.0841
Abbreviations: HR = hazard ration; CI = confidence interval; LL = lower limit; TBI = traumatic brain injury; UL = upper limit; BMI = body mass index; HS = high school; GED = general education diploma; CIND = cognitive impairment no dementia
*Models adjusted for demographics and medical and SDOH factors
**Splines of age were defined at Harrell default quantiles of age with 4 knots at 65.7, 70.9, 77.6, 88.5
1Category includes respondents who identified their race as American Indian, Alaskan Native, Asian, Native Hawaiian, Pacific Islander, or Other
